# Supplementary material for: Biological Control Strategies and Integrated Arthropod Pest Management for Camellia oleifera
Source: Insects. 2025 Dec 9;16(12):1244. doi: 10.3390/insects16121244 (PMC12734399; doi:10.3390/insects16121244)
Supplement: Supplementary file 1 [file insects-16-01244-s001.zip]

Archive with 1 entries (1 files):
- insects-4001230-supplementary.pdf
